# Supplementary material for: Genetic predictors of neurocognitive outcomes in survivors of pediatric brain tumors
Source: J Neurooncol. 2023 Oct 25;165(1):161–9. doi: 10.1007/s11060-023-04472-7 (PMC10638163; doi:10.1007/s11060-023-04472-7)
Supplement: Supplementary file 1 — Supplementary file1 (XLSX 19 KB) [file 11060_2023_4472_MOESM1_ESM.xlsx]

## Sheet: Sheet1
Patients With IQ>90
Gender	UPN	Group	Date	Diagnosis	Full IQ	Year	Prev IQ	Year	Prev IQ	Year	XRT dose	Radiation (Y/N)	Type	Dose (Gy)	Boost	deceased (Y/N)	Date of First Treatment	Date of Most Recent IQ	Age at Start of Treatment	Age at IQ	Dx Age	Region of Brain	Radiation	Chemotherapy	Surgery	Relapse
Male	416	IQ>90	2010-02-12	EPN	122	2009	116	2007	123	2005	59.4	yes-Radiation therapy(started 2/14/05) - 59.4 Gy focal	focal	59.4		No	2005-02-14	2009-02-12	5	9	5	Parietal	Yes	No	GTR	No
Male	419	IQ>90	2010-02-12	EPN	135	2009	119	2007	122	2005	59.4	Late, effect, radiation - 59.4 Gy to tumor bed	focal	59.4		No	2005-02-23	2009-06-15	3.5	8	3	Posterior fossa	Yes	No	GTR	No
Female	412	IQ>90	2010-05-14	NGGT	92	2010	88	2006			54	Radiation - 24 Gy CSI, 54 Gy boost	CSI and boost	24	30	No	2005-06-07	2010-11-01	6	13	7	Pineal	Yes	Yes	STR	No
Male	396	IQ>90		Other	107	2011	94	2008			45	CRANIAL RADIATION(10/05-12/05) - 45 Gy to post fossa, boost to tumor bed	focal	45		No	2005-12-16	2011-04-06	3	8	2	Posterior fossa	Yes	Yes	GTR	Yes
Male	483	IQ>90		EPN	94	2006					59.4	Radiation(completed 6/06) - 59.4 Gy, brain lab (conformal) Radiation(May 2008) - hypofractionated radiation x three days	focal	59.4		Yes	2006-01-01	2006-08-07	8	7	7	Posterior fossa	Yes	No	GTR	Yes
Male	613	IQ>90		MED	95	2012	102	2009			55.8	CSI 36, focal 19.8, total 55.8	CSI and boost	36	19.8	No	3/5/2008	2012-02-15	14	18	14	Posterior fossa	Yes	Yes	STR	No
Female	340	IQ>90		Craniopharyngioma	92	2006	100	2004			50.4	Radiation therapy(12/1/03 - 1/16/04) - suprasellar tumor 50.4 Gy in 1.8 Gy/fx	focal	50.4		No	2003-12-01	2006-09-13	8	11	8	Suprasellar/Hypothalamic	Yes	No	biopsy	No
Female	557	IQ>90		MED	102	2008					55.8	Radiation therapy(10/8/07-11/19/07) - CSI 36 Gy in 1.8 Gy/fx; involved field boost 19.8 Gy in 1.8 Gy/fx; total dose 55.8 Gy	CSI and boost	36	19.8	No	2007-10-08	2008-05-21	14	15	14	Posterior fossa	Yes	Yes	GTR	No
Female	616	IQ>90		Other	105	2010					55.8	Radiation therapy(3/7/08 - 4/24/08) - CSI 23.4 Gy in 1.8 Gy/fx; pineal tumor boost 32.4 Gy in 1.8 Gy/fx	CSI and boost	23.4	32.4	No	2008-03-07	2010-05-10	3	5	3	Posterior fossa	Yes	Yes	biopsy	No
Male	110	IQ>90		EPN	91	2005	79	2002				5940 conformational radiation	focal	59.4		Yes	2001-01-01	2005-10-01	4	9	2	Posterior fossa	Yes	Yes	STR	Yes
Male	186	IQ>90		MED	100	2002						2340 cGy to the craniospinal axis and 3040 to the posterior fossa	CSI and boost	23.4	30.4	No	2000-06-01	2002-11-01		7	4	Posterior fossa	Yes	Yes	GTR	Yes
Male	210	IQ>90	2010-02-10	Craniopharyngioma	94	2012	103	2009	105	2006	54	Radiation (10/2002-12/2002)- 5400 cGy to tumor bed	focal	54		No	2002-10-01	2012-11-19	5	15	4	Suprasellar/Hypothalamic	Yes	No	STR	Yes
Male	535	IQ>90		Other	102	2012					54	Radiation therapy(8/15/07 - 10/2/7) - CSI 23.4 Gy in 1.8Gy/fx, pineal tumor boost 30.6 Gy in 1.8 Gy/fx plus daily Carbo	CSI and boost	23.4	30.6	No	2007-08-15	2012-04-11	3	8	3	Pineal	Yes	Yes	biopsy	No
Male	670	IQ>90		MED	92	2013	122	2009				Radiation therapy(1/20/09-3/18/09) - CSI 23.4 Gy in 1.8 Gy/fx; tumor bed boost 32.4 Gy in 1.8 Gy/fx; total dose 55.8 Gy ; Radiation therapy(1/6/11 - 1/14/11) - left parietal tumor SRS 25 Gy in 5 Gy/fx ; Radiation therapy(6/6/11 - 6/10/11) - left cerebellar peduncle and left frontal met 24 Gy in 8Gy/fx	CSI and boost	23.4	32.4	No	2009-01-20	2013-01-01	6	7	6	Posterior fossa	Yes	Yes	STR	Yes
Male	795	IQ>90		Other	101	2014					54	Radiation therapy(6/24/11 - 8/5/11) - left parietal tumor bed SRT 54 Gy in 1.8 Gy/fx	focal	54		No	2011-06-24	2014-01-06	2	4	3	Other	Yes	Yes	biopsy	No
Male	855	IQ>90		LGG	96	2015					52.2	Status post radiation therapy(1/26/12 - 3/8/12) - suprasellar tumor SRT 52.2 Gy in 1.8 Gy/fx	focal	52.2		No	2012-01-26	2015-03-26	8	11	8	Suprasellar/Hypothalamic	Yes	Yes	STR	Yes
Female	870	IQ>90		EPN	99	2014					59.4	Status post radiation therapy(12/5/11 - 1/24/12) - left parietal tumor bed SRT 59.4 Gy in 1.8 Gy/fx	focal	59.4		No	2011-12-05	2014-08-18	9	12	9	Parietal	Yes	No	GTR	No
Male	979	IQ>90	7/31/13-9/11/13	LGG	115	2016	107	2015	104	2014	54	left thalamic tumor 54 Gy in 1.8 Gy/fx	focal	54		No	2013-07-31	7/6/2016		19	16	Suprasellar/Hypothalamic	Yes	Yes	STR	Yes
Female	Leilee Hope Sage/no UPN	IQ>90		Craniopharyngioma	91	2014					50.4	Radiation Therapy (2/2/10-3/15/10) 50.4 Gy	focal	50.4		No	2010-02-02	2014-01-06	11	15		Pituitary	Yes	No	STR	Yes
Male	374	IQ>90		Other	104	2011						3600 to ventricular system	focal	36		No	2004-06-01	2011-01-01		18	12	Other	Yes	Yes	STR	No
	LIST OF PATIENTS WITH IQ<90
Gender	UPN	Group	Date	Diagnosis	Full IQ (year)	Year	Prev IQ	Year	Prev IQ	Year	XRT dose	Radiation (Y/N)	Type	Dose (Gy)	Boost	Deceased (Y/N)	Date of First Treatment	Date of IQ	Age at Start of Treatment	Age at IQ	Dx Age	Region of Brain	Radiation	Chemotherapy	Surgery	Relapse
Female	228	IQ<90	2010-01-14	Other	41	2009						Radiation(9/6/01-10/19/01) - CSI 2340 cGy + boost	CSI and boost	23.4	32.4	No	2001-09-06	2009-04-16	5	13	5	Other	Yes	Yes	STR	Yes
Male	330	IQ<90		MED	71	2011	87	2004			55.8	Radiation(7/28/03 - 9/12/03) - CSI 23.4 Gy in 1.8 Gy/fx; full posterior fossa boost to 55.8 Gy in 1.8 Gy/fx	CSI and boost	23.4	32.4	Yes	2003-07-28	2011-03-29	7	15	7	4th ventricle	Yes	Yes	GTR	Yes
Female	548	IQ<90		MED	88	2006					36	36 gy irradiation	CSI and boost	36	18	No	1998-02-01	2006-02-06		20	2	Other	Yes	No	STR	Yes
Male	246	IQ<90		EPN	89	2013						Radiation(3/02) - 55.8 Gy to tumor bed --> Radiation(12/04) - 8 Gy x 3	focal	55.8		No	2002-01-01	2013-04-17	3	13	2	Posterior fossa	Yes	Yes	GTR	Yes
Female	524	IQ<90		MED	85	2013	90	2008			73	Radiation(End date 7/18/07) - 18 Gy Craniospinal, 55Gy boost	CSI and boost	18	37	No	2007-07-18	2013-09-20	7	13	6	4th ventricle	Yes	Yes	STR	No
Male	440	IQ<90		MED	85	2011	102	2006			18	Therapy, radiation(8/15-9/26/05) - 18 Gy, full posterior fossa boost	CSI and boost	18	36	No	2005-08-15	2011-07-29	3	9	3	Posterior fossa	Yes	Yes	GTR	No
Male	461	IQ<90		MED	81	2009					80	Radiation(2005) - 24 Gy CSI, 56 Gy boost	CSI and boost	24	32	No	2005-11-11	2009-07-08	14	17	14	Posterior fossa	Yes	Yes	STR	No
Male	490	IQ<90		MED	54	2009					79.2	Radiation(8/15/06 - 10/2/06) - 23.4 Gy CSI, 55.8 Gy full posterior boost	CSI and boost	23.4	32.4	No	2006-08-15	2009-02-02	6	9	6	Posterior fossa	Yes	Yes	STR	No
Male	386	IQ<90		MED	58	2016	66	2012	81	2008	55.8	Radiation therapy(7/14/04-8/26/04) - 36 Gy CSI + boost 19.8 Gy; total dose 55.8 Gy	CSI and boost	36	19.8	No	2004-07-14	2016-03-28	3	12	4	Posterior fossa	Yes	Yes	STR	No
Female	254	IQ<90		MED	75	2006						2340 CGY to the craniospinal axis and a boost to a total dose of 5580 to the posterior fossa.	CSI and boost	23.4	32.4	No	2002-02-08	2006-08-01	4	8	4	Posterior fossa	Yes	Yes	STR	No
Male	559	IQ<90		LGG	75	2017						SRT 54, boost is none, total 54	focal	54		No	2012-03-07	2017-01-01	12	17	7	Thalamus	Yes	Yes	biopsy	Yes
Male	381	IQ<90	2012-02-10	MED	70	2007	80	2006			23.4 Gy	CSI 23.4Gy (6/04)	CSI and boost	18	37.8	No	2004-07-02	2007-01-01		8	5	Posterior fossa	Yes	Yes	GTR	No
Male	401	IQ<90		MED	40	2017						Radiation - 36 Gy CSI, 55.8 Gy boost, with concurrent carbo	CSI and boost	36	19.8	No	2005-01-01	2017-06-16	3	11	3	Posterior fossa	Yes	Yes	STR	Yes
Male	411_2	IQ<90	2011-07-14	Craniopharyngioma	78	2014					45	Radiation therapy(12/13/04 - 1/20/05) - Suprasellar tumor SRT 45 Gy in 1.8 Gy/fx ; Radiation therapy(9/15/10 - 10/22/10) - Suprasellar tumor SRT 50.4 Gy in 1.8 Gy/fx	focal	45		No	2004-12-13	2014-05-12	3	12	2	Suprasellar/Hypothalamic	Yes	No	STR	Yes
Female	498	IQ<90	2002	Craniopharyngioma	89	2014	77	2010	87	2005		Radiation therapy	focal	50.4		Yes	2003-10-01	2014-01-01		19	7	Suprasellar/Hypothalamic	Yes	No	GTR	Yes
Male	554	IQ<90	2010-10-15	MED	89	2012	89	2010	99	2008	55.8	23.4 CSI, 32.4 boost, 55.8 total	CSI and boost	23.4	32.4	No	2007-09-28	2012-01-01		12	8	Posterior fossa	Yes	Yes	STR	No
Female	637	IQ<90	2010-10-14	Other	60	2010					59.4	59.4 total; then 14.4 total later but stopped early for hospice	focal	59.4		No	2008-04-28	2010-11-22	4	7	4	Temporal	Yes	Yes	STR	Yes
Male	716	IQ<90		LGG	84	2013					54	Status post radiation therapy(1/30/12 - 3/9/12) - Rt thalamic tumor SRT 54 Gy in 1.8 Gy/fx	focal	54		No	2012-01-30	2013-02-27	13	14	11	Thalamus	Yes	Yes	biopsy	No
Male	801	IQ<90		MED	76	2016	92	2013			55.8	Radiation therapy(12/22/10-2/8/11) - CSI 36 Gy in 1.8 Gy/fx; posterior fossa tumor boost 19.8 Gy in 1.8 Gy/fx	CSI and boost	36	19.8	No	2010-12-22	2016-04-08	4	6	4	Posterior fossa	Yes	Yes	biopsy	No
Male	822	IQ<90		Other	68	2016	68	2012			59.4	Radiation therapy(4/7/11 - 5/25/11) - SRT Rt thalamic tumor 59.4 Gy in 1.8 Gy/fx	focal	59.4		No	2011-04-07	2016-12-06	7	8	7	Thalamus	Yes	No	biopsy	No
Male	859	IQ<90		EPN	61	2017	70	2015	94	2013	59.4	Status post radiation therapy(12/12/2011- 1/31/12) - posterior fossa tumor bed SRT 59.4 Gy in 1.8 Gy/fx	focal	59.4		No	2011-12-12	2017-03-27	3	4	3	Posterior fossa	Yes	Yes	STR	No
Female	877	IQ<90		MED	88	2017	100	2014	95	2012	55.8	CSI 18 Gy in 1.8 Gy/fx; PF tumor bed boost 37.8 Gy in 1.8 Gy/fx; total 55.8 Gy	CSI and boost	18	37.8	Yes	2012-03-01	2017-03-01	3	3	3	Posterior fossa	Yes	Yes	STR	No
Male	887	IQ<90		MED	79	2015	73	2014			55.8	Status post radiation therapy(3/14/12 - 4/30/12) - CSI 18 Gy in 1.8 Gy/fx; SRT boost 37.8 Gy in 1.8 Gy/fx; total 55.8 Gy	CSI and boost	18	37.8	No	2012-03-14	2015-01-01	5	8	5	Posterior fossa	Yes	Yes	STR	No
Male	1007	IQ<90		LGG	89	2016	82	2014			59.4	Status post radiation therapy(10/10/13 - 11/25/13) - left thalamic tumor 59.4 Gy in 1.8 Gy/fx	focal	59.4		No	2013-10-10	2016-01-01	15	18	15	Thalamus	Yes	Yes	STR	No
Female	649	IQ<90	2010-01-14	Other	65	2015					60	60 total, no boost	focal	60		No	2001-01-01	2015-01-01	4	18	6	Temporal	Yes	Yes	STR	Yes
Male	784	IQ<90	2012-01-12	LGG	77	2014	109	2012			59.4	Radiation therapy(11/9/10 - 12/30/10) - 59.4 Gy in 1.8 Gy/fx to posterior fossa tumor bed ; Radiation(2/19/13 - 4/5/13) - CSI 23.4 Gy in 1.8 Gy/fx + PF tumor bed boost 30.6 Gy in 1.8 Gy/fx + avastin	focal	59.4		Yes	2010-11-09	2014-03-03	7	10	7	Posterior fossa	Yes	Yes	GTR	Yes
Female	Haley Grace Carroll, no UPN	IQ<90		Other	60	2012					59.4	Status post radiation therapy(1/24/12 - 3/7/12) - Rt hypothalamic tumor SRT 52.2 FGy in 1.8 Gy/fx	focal	59.4		No	2012-01-24	2012-08-10	9	9	0	Other	Yes	Yes	STR	Yes
